# Supplementary material for: The use and evaluation of self-regulation techniques can predict health goal attainment in adults: an explorative study
Source: PeerJ. 2016 Feb 4;4:e1666. doi: 10.7717/peerj.1666 (PMC4783759; doi:10.7717/peerj.1666)
Supplement: Supplemental Information 1 [file peerj-04-1666-s001.zip]

Archive with 1 entries (1 files):
- rawdataPeerJ_5112015.sav
